# Supplementary material for: Determination of Low Muscle Mass by Muscle Surface Index of the First Lumbar Vertebra Using Low-Dose Computed Tomography
Source: J Clin Med. 2022 Apr 26;11(9):2429. doi: 10.3390/jcm11092429 (PMC9103630; doi:10.3390/jcm11092429)
Supplement: Supplementary file 1 [file jcm-11-02429-s001.zip]

Archive with 1 entries (1 files):
- jcm-1695126-supplementary.pdf
